# Supplementary material for: Structure–Activity Relationship Studies of 9-Alkylamino-1,2,3,4-tetrahydroacridines against Leishmania (Leishmania) infantum Promastigotes
Source: Pharmaceutics. 2023 Feb 16;15(2):669. doi: 10.3390/pharmaceutics15020669 (PMC9965875; doi:10.3390/pharmaceutics15020669)
Supplement: Supplementary file 1 [file pharmaceutics-15-00669-s001.zip]

Archive with 1 entries (1 files):
- pharmaceutics-2142347-supplementary.pdf
